# Supplementary material for: Thermal [2+2] Cycloaddition Reactions of Perfluorobicyclo[2.2.0]hex-1(4)-ene with Ethylene, Benzene and Styrene: A MEDT Perspective
Source: Materials (Basel). 2025 Dec 17;18(24):5675. doi: 10.3390/ma18245675 (PMC12735340; doi:10.3390/ma18245675)
Supplement: Supplementary file 1 [file materials-18-05675-s001.zip]

Archive with 1 entries (1 files):
- materials-3973908-supplementary.pdf
